# Supplementary material for: Thoracic Ultrasound for Acute Dyspnea in Interstitial Lung Disease
Source: J Clin Med. 2025 Jun 11;14(12):4159. doi: 10.3390/jcm14124159 (PMC12194010; doi:10.3390/jcm14124159)
Supplement: Supplementary file 1 [file jcm-14-04159-s001.zip]

Archive with 1 entries (1 files):
- jcm-3613377-supplementary.mp4
